# Supplementary material for: The risk of offspring mood and anxiety disorders in the context of prenatal maternal somatic diseases: a systematic review and meta-analysis
Source: Epidemiol Psychiatr Sci. 2022 Jan 12;31:e6. doi: 10.1017/S2045796021000706 (PMC8786618; doi:10.1017/S2045796021000706)
Supplement: Supplementary file 1 [file epssup.zip]

Archive with 3 entries (3 files):
- S2045796021000706sup001.pdf
- S2045796021000706sup002.docx
- S2045796021000706sup003.docx
